# Supplementary material for: Characterisation of proteins in excretory/secretory products collected from salmon lice, Lepeophtheirus salmonis
Source: Parasit Vectors. 2018 May 11;11:294. doi: 10.1186/s13071-018-2885-6 (PMC5948691; doi:10.1186/s13071-018-2885-6)
Supplement: Supplementary file 3 — Table S3. E/S products unique to pre-adult stage. Data includes accession number, protein name, Proteinscape scores, no. of peptides matched, sequence coverage, signal peptide prediction and peptide sequence. (XLSX 18 kb) [file 13071_2018_2885_MOESM3_ESM.xlsx]

## Sheet: Sheet1
Additional file 3: Table S3						E/S products unique to pre-adult stage only
Accession		Name			Score 1	Score 2	Peptides 1	Peptides 2	SC [%] 1	SC [%] 2	Signal Peptide	Sequence
CDW26695.1		pyruvate kinaselike [Acyrthosiphon pisum], partial [Lepeophtheirus salmonis]			0.0	651.2	0	15	0.0	38.7	N	MSLRRVILRQAFERVSKERFIFNHFSSVSSVLSGKHFQFIYQKLYFNPSSKYTMVWITNQEYEESTILPKTDLPRGQEQASNGSHSKVEFNSKLDILSRANKVRLSGIVCTIGPVSREVEYLCSLIESGMNIARMNFSHGSHEYHSQTIKNCREADKLYKEKKGFSPNLAIALDTKGPEIRTGLLEGDDGRKEVELEKGAKIKLTTNEEFKEKCTKEVLYLDYKNITKVMVPGKRVFIDDGLISVVAEEIGDDHVIGTIENGGNLGSRKGCNLPGTDTDLPAVSEKDKSDLQLGVDLGVDMIFASFIRNAAGVKEIRDVLGEAGKDILIIPKIENQQGCNNIDEIIEASDGIMVARGDMGIEIPTEKVFIAQKQIIAKCNRAGKPVICATQMLESMVKK…
AAL71876.1		trypsin type 2, partial [Lepeophtheirus salmonis]			0.0	367.5	0	9	0.0	56.9	Y	FVCALFFLAVAASAVPRIKYSDSFMKVKSMRHRFGGRIVGGEEVEPNSIPFQISFQTTGGFHFCGASVMDKDTIITAAHCCDSFYPSEVQVVAGEHDLFSTSGDEQKIAVSDITYHEKFASHGTNYDVCLLKLKSSLHFNEKVKPIALPEKDQEFIGDVVVSGWGTISSSGPPSPVLKAVTVQVVSDEDCSDAYYGSIDETMICAAAPGKDSCQGDSGGPLAQDGTLVGIVSWGYGCAAPGYPGVYGKVSKFIDWIAEHQ
CDW47620.1		putative protein, similar to XP_001436793.1 [Lepeophtheirus salmonis]			0.0	350.7	0	7	0.0	27.7	Y	MTKAYLSLILLGNVLLLHIATAIYCDGAMTDAAGSGASDVVAVRQNDGSIHSTPFHLQIGRFSSFFSYWFRRPGLSVQIVINGKRGPMDLKVSEMGATCFERSSPDHSETWTPSEWDQVELSSGENNASYRIPSLRIEISFQVYLYKQEDKLVISDVDGTITESDLEGQIFSQLGRSVHYFDVIPLFKAIRMRGYKIIYLTARSIAQDETTRYYLFNKLGLLGLPKGPLLMSPKPAAETLYESTVGTPRYTKASNLNDLLNLFNNKDNVVKGAYGNVQSDSEAYQDVGISKSLIYLIEYGNLRREDRTDEVSSYHNEIRKLDETYPKLG
CDW30166.1		dipeptidylpeptidase 3 [Xenopus laevis], partial [Lepeophtheirus salmonis]			0.0	286.9	0	7	0.0	17.1	N	MSEFFIDRDAPVVTLDVQNAFKGLTDNEKLYAHYVSRASFYGGLITLLQTSRESPQIYRLITRLNRSQSLHSLKVSALEAGLQEEDFDAYMCYCSGIYNYMGNYRGFGDTKIVPEIPKDKFYSLIKASEAYKNDAEGMDKIWISIKAIMYGLSDKTKQLGYNNKGITKYLSKNIDDKDADLVAEFIKLNEMEVYNTRLIKKVDASSKNIYEIRHAAIDSAVLKEVDDFKGTKFIVTAGDYSKLLKLVNENLLEAIKYCANDNEKQMLTKYIECFKTGSMDAHKDGSRSWIKNKGPVIETYIGFIENYRDPLGMRAEFEGFVAVVNKEQSEKFQELVNQATKLISQLPWPTGYEKDTFLKPDFTSLDILTFSGSGIPIGINIPNYDDIRQNEGFKNVNLG…
ACO12707.1		Carbonic anhydrase 2 [Lepeophtheirus salmonis]			0.0	259.7	0	6	0.0	33.2	N	MASWGYDECNGPEKWGESFPIGKDGARQSPVAIDTSKVQVMPEFTELKFKYVPDNTKDIENTGSSWKVNINGTGSSLTGGPLKDNHELWQYHAHWGSDNAKGSEHRVDGKMFSAELHLVHWNTKYPSPEVAADKEDGLAVLGMFIQVGEKHEEFQKVVDSLQKIKFKGEKTVLASSVDPTKFLPKSKDFWTYEGSLTTPPLYESVTWIVFREPIQLSEEQITAMRNIAFCCKDVKDGEKKHAMVNNFRPPVPLGSRVIQGNK
ACO12776.1		Cellular retinoic acid-binding protein 2 [Lepeophtheirus salmonis]			0.0	238.8	0	5	0.0	46.7	N	MEAFMGKYNRISSEKYEDLLKELGVNVLLRKAALVSTPSFEVSKEGEVWSFKTSTVAKSMELKFEVGKKFEETTSDGRTVDTLVTLDGPTTFVSEQMAKKDGQKSTKTVRDFKEGKCTQITEVVGSDVKCTQVFEKA
ACO38412.1		protein sll1483 [Lepeophtheirus salmonis]			0.0	232.1	0	4	0.0	29.3	Y	MKIIALFLIVAIGSSTHAMPVSTCTEDCNLVNVLVGMEKFSGLVASVKAAGLVNTLLGEGPFTVFAPSDHVFKKLPIATLISAASNKEALKTLLLRHVIPGQKIMAGEIPSGTTTLPTAAPGESITIINEKGSVKLMTSGGSATVVSTDIEATNGVIHIINGLL
ACO12065.1		Phosphoglycerate mutase 2 [Lepeophtheirus salmonis]			0.0	231.2	0	7	0.0	37.5	N	MAPTYKIVMVRHGESEWNKLNRFCGWFDADLSETGVKEAQAAGKALKEANYKFDCAHTSLLTRAQKTLETILAESDQSGIPVEKTWRLNERHYGALTGLNKAETAEKHGEEQVQIWRRSFDIPPPPMEPDHEYYDNITKDERYKDGPKPEEFPKFESLKLTIGRTLPYWNDVIVPEIKAGKQILIAAHGNSLRGIVKHLDNMTDEDIMKLNLPTGIPFVYELDENMKPVVSMQFLGDKETVEKAIASVAAQGKAKK
CDW35280.1		glucose6phosphate isomerase [Nasonia vitripennis] [Lepeophtheirus salmonis]			0.0	218.7	0	5	0.0	22.5	N	MDGKGPLREDSAFKALQNYFDSNGNSLNIASLFKEDSERFNKYSHVLVTPEDGEIIYDFSKNRVDDATLKLLIDLAKSRSVEQARHALFSGDKINFTEDRAVLHVALRNRSNTPITVNNKDVMPSVNAVLDHMKEFCSQVIGGEWKGFSGKTVTDVVNIGIGGSDLGPLMVTEALKPYQVGPNVHFVSNIDGTHMATTLKKVNPETTLFIIASKTFTTQETITNATTAKEWFLNVAKDPSAVAKHFVALSTNGPKVKDFGIDEKNMFEFWDWVGGRYSLWSAIGLSIAVHIGFENFEKLLSGAHYMDKHFQTTDLDKNVKVSFWIHIII
ADD38711.1		Neuronal acetylcholine receptor subunit alpha-3 [Lepeophtheirus salmonis]			0.0	206.8	0	6	0.0	34.0	Y	MDNKMILLLSLFFLRVSYGSPQGELVKKLFSDYDLSVYPGTPTSIGKVEFSASPLCMDLSLDGVLEGRMWVHMSWMDDRLVWTPEDHEGINQLRVPINKLWKPDIVPYIKKDITEIQEEFNAIVYSNGKILYVPDTKLRIDCDNANLTDVWAVNECTIKYGSWTFDNDMMELVQFKDPVDISEFVKLCPIKTLDVMKELKLKIYECCPEPYASLDYTLKLQRKFLITDAGLIYNPKLY
ACO12457.1		Glyoxalase domain-containing protein 4 [Lepeophtheirus salmonis]			0.0	190.2	0	4	0.0	17.5	N	MSFASKVRPLHWVFKIGDRKANILFFRDLLGMKTLRHEEFNEGCEATCNGPYSGRWSKTMIGYGDEDHHFVIELTYNYTVKDYKLGNDFRGITIQSSEVIKRAKEMKYTMKDADNKMKLLISPDGYKFYIIDQAQPKDKDPVISVKVGVSDMAKALDFWHTDLQMHLRTKGDKESILDFDENKVKVKLEATDSKIDRGTAFGRIACSIPLDEQPGLSDRLVAKKRNIIHPLIKLDTPGKKTVRVLIITDPDGQEICFVEDEGFRELSIPDTNGDEILEKSMKEDDSDTFKGI
CDW39810.1		hypothetical protein [Lepeophtheirus salmonis]			0.0	189.5	0	5	0.0	15.8	Y	MLKRMNWLLGGILFMVTQREFVDGTSPSFEDIPIIFSNNDDFVTATSGLTQLKQFFKSDVNCPLAIQEVIGSHTNISDGFINTFMDLKIFSKCGSQFCSNVHFQKPENCESCENLVDVSNVDCTYVSVVEEGFFAGGFTNIEAPHSDPIILNVAKKATKYLYGFFDTSNPCPLHLVEVIRAKQQAVMGFNYELEIQVETNGADFDCEHIIKNCENVRVHEPIAEFCPHEEPSCVVPVRLQDVDCIEVNTIFNETPIVGGFSVREIDEEIISIGKGVMDQIPNSFGLKNHCYLNFENVHRAQSQVVAGTNFIMDIEFSTHGIHCPTEHKICYNVKIFRPLPYQCQEDKCLSLTQSEDINCVPIGEFKI
CDW46766.1		hypothetical protein, partial [Lepeophtheirus salmonis]			0.0	185.0	0	5	0.0	30.3	N	LPEDIDRGDVSPKDDFKVRGRYLADKYEYDITEARKIWCFGPDTNGPNILMDCTKGVQYLNEIKDSVVAGFQWATKEGVMCDENLRGIRFNIYDVTLHTDAIHRGGGQIIPTARRVLYACILTASPRLMEPVYLVEIQCPENAVGGIYGVLNRRRGHVFEESQVVGTPMFHVKAYLPVNESFGFTADLRSNTGGQAFPQCVFDHWQIMQGDPLDGTSKAYTILQETKK
CDW40140.1		murinoglobulin1like [Apis florea], partial [Lepeophtheirus salmonis]			0.0	183.5	0	7	0.0	9.6	N	INNTELAQLSIQKEIPFLITAKLTEEGTEIVQETSQHEKVIFTHAEFDFGDSSLEHIIGQFPYVMFFKLQEHASKKPIKGASVEICSRLWKDVKDFTQHINSRQFYSFDEDDYFDLGKKLIDIKFKETCIKQRTSDEDGSITFGIPLNGVPDNVTKLSVKVTALDFEANETTRMKLTQSKHDVTLTHLSNDTIGRDAHRLTIREKLIEDKKVKFDCEGTSEFTVYFQGQMGTTVDLNYVVSSGGSLIVSGNHLVSVDCNDTSKYLEGLIQMDELGYVNSSMDSSDNVLKTFVISLNRPFPQEGKVTKMINLLVYTRDLESGKTLSYVRKYESESCAEKPKIEWVPQETNPGQSISLKIKYKPKSLCAYSVIDKSADLIENPNKVTTGKIQEVREELAKK…
CDW32408.1		hypothetical protein [Lepeophtheirus salmonis]			0.0	178.4	0	4	0.0	33.3	N	MTYWADNIKFIKDILDSKFKKIEDAIVELEEQESILSKEPEQKKAREHFIEAARTLELIDTNEMTSLAETMFKDMPDTERDKEIQRLDEIKSKYDKAITKINQLRSSLKIK
ABU41032.1		cysteine proteinase, partial [Lepeophtheirus salmonis]			0.0	156.1	0	4	0.0	16.1	Y	LGVCFLFGLAALAAGTSSPTQREIQEFESFVKEYSKSYHNRALRSLKLKVFVDNLREIEEHNANPKRTWDMGINEFSDLTDEEFESKYMGYSPMSSSAGLVTRTAAPKQGNIKDLPESVDWREKGVITDVKNQGSCGSCWVFSAVEQIESYVAIENNMTSPPLLSTQQITSCSSNPYSCGGSGGCKGAINEIAYMYTQLYGIETEKEYPYTSGFTEESGECLYNASSVTGKMAHVRGYEVLPPNDMYSVMEHLANKGPLGVSVYAGRFKSYKSGILNGCDFNANIVINHAIQMIGYGTDPVDGPYWLVRNSWGNTWGINGVAKLKRYTTTECGINSTPELVSNVKEMVLLNKVCGNCGVLLNANYPIGATFE
CDW26521.1		serine proteinase stubblelike [Bombus impatiens] [Lepeophtheirus salmonis]			0.0	147.7	0	4	0.0	9.8	Y	MKIFLLLGLVAFAASRPQDVGVDDILGAADSARYGNSEEPADPSLIDDVFGGGGGNVDVSPIKDGGSYAGDGGDSHVNEIVDTSYEDCSYYADQGYKCVPYYTCEDGEIVTDGGGLIDIRSSFSAILDPGSSKCPGYLEVCCRHPEFATNAPHIETTQKPTTPKPRIYQSACGRRNIGGIGVRIQNDKYKGSTQFGEWPHMCAVLESKSVAGSEEVNLYVCGASLIAPGVILTGAHCVAKIKPSNIKIRCGEWDTQQQVEPRPHQDRYVQHVKIHPLFDPKNLHNDFAILFLESDFILAPHIDMICLPDNLAGIHDYNHKDCFATGWGKDKFGKSGVYQVIMKQVQMDIVDSAECQNRLRKTRLGDSFELDKSFICAGGEKDKDTCKGDGGGPLVCPKG…
CDW50920.1		histone H4like [Danio rerio], partial [Lepeophtheirus salmonis]			0.0	144.6	0	4	0.0	48.8	N	RHRKVLRDNIQGITKPAIRRLARRGGVKRISGLIYEETRGVLKVFLENVIRDAVTYTEHAKRKTVTAMDVVYALKRQGRTLYGFGG
ADD38094.1		Ferritin heavy chain 1 [Lepeophtheirus salmonis]			0.0	124.7	0	3	0.0	23.1	N	MSSQIRQNYDSECEALINKQINMELFASYTYLSMGAYFSRDDVALEGFAKFFYESSSEENTHARNLINYQTLRGGRVVFQDISRPNVETWASPVEAMEAALQLEKDVNASLLNVHGSASKKEDPQLCDFLESDYLQEQVDGIKKIGILLTRMKRVGPGVGMHLIDQELLKKIT
ACO13071.1		Peroxiredoxin-2 [Lepeophtheirus salmonis]			0.0	124.3	0	3	0.0	18.6	N	MSLQPTNDAPQFKAMAVVNKEFKQVSLKDYTGKYVVLFFYPLDFTFVCPTEIIAFGDRAADFRKIGCEVLACSTDSHFSHLHWINTPRKEGGLGDMDIPLIADKNMEISRAYGVLKEDDGVSFRGLFIIDGTQKLRQITINDLPVGRCVDETLRLVQAFQYTDVHGEVCPAGWKPGKKSMKPSKEGVSSYLADAEQSKK
CDW48197.1		putative protein, similar to XP_395067.4, partial [Lepeophtheirus salmonis]			0.0	122.6	0	2	0.0	1.1	N	DISVSVNTCKNPQSISSSSSTYLQDNYHVSFITIKAFGQEILLNDNFQLSFNGAFIPELPYTFTTSNGNIIFITKDTSLFIGLSFSNGFNIKWNGHSRIYVHVPPSAFGQVKGLCGNYNKIQRDDFVTPEGEIESVNEAFVLSWQTKSCQKSSTKPDSLSRLTSCSLSSEKKKEYSNYCALLKTSIFEKCHWAVDPDAFYKDCLVDICHCNDQNEAFNCLCPILSHYAQVCSSKGIYLESWRQSVKPCSISCSSGQKFSVCHKDCYRTCSDVTRRNKTCESNHICVEGCACPEGQVLNDQNICVLISQCPCTHFLTGDNVNAGEVRYNAKARGKEHCTCKNGIWNCRELKNEEERKNMKKSLVTCDKKDNLVYKECVSLDKTQATCKNLDKNIPVSNST…
CDW30338.1		proteasome subunit alpha type7like [Strongylocentrotus purpuratus], partial [Lepeophtheirus salmonis]			0.0	114.5	0	2	0.0	10.4	N	MASGYDRAITVFSPDGHLFQVEYAQEAVKKGSTAVGVRGKDVVVLGVEKKAVPKLQEERTVRKICLLDDHVVMAFAGLTADARILVNRGRIECQSHKLTVEDPVTLEYITRYIASLKQKYTQSAGRRPFGISCLLTGFDYDGTPRLYQTDPAGIYSEWKANAIGRNAKTVREFLEKEYKADASSSETVKLAVKALLEVVQIGAKNLEVAIMEMNKPMRMMEVSEIEKYVKEIEAEKEAEAE
ACO12077.1		Fructose-1,6-bisphosphatase 1 [Lepeophtheirus salmonis]			0.0	106.2	0	3	0.0	12.1	N	MSDSQGLDTNCMTLTRFFLSEQRKFKGSTGDLTQLLTSIQSAVKAISAAVRRAGIANLFGAAGNTNVQGEAVKKLDVLSNELFINMLKSSYTCTLLVSEENEHVIEIEDEREGKYIVTFDPLDGSSNIDCLVSIGSIFGIFVKPPGCTDSTKACLQKGRNLVAAGYALYGSATMMVISINEEVNGFMLDPAIGEFVLTDRDMKIAPRGQIYSINEGYQTKWTEPGVKVYVDSKKAAKKPYGGRYIGSMVADVHRTIKYGGIFIYPATTDSPTGKLRVLYECFPMAHIVQNAGGIATDGHQNILDIVPTGLHVRSPIFMGSTEDVEEVMNCIKNNPKKA
ACO12871.1		60S acidic ribosomal protein P2 [Lepeophtheirus salmonis]			0.0	106.1	0	2	0.0	40.9	N	MRYVAAALLSAMSGSDPSKASIKSILDSVGIECENEKVDLVLKSLAGKSIEEIIEEGKKKLASVPSGGAAPAAAGGAAAPAGAPAAAKAEAKKEEPEEESDDDMGFGLFD
CDW38629.1		putative protein, similar to XP_002000915.1, partial [Lepeophtheirus salmonis]			0.0	101.2	0	2	0.0	9.1	N	MEFNTDEYITTRTQGIASSGLVDQYSDGKAANVWEIYIGQTGKRTSLYKNFLVNLLREKNCKNVLDVACGTGIDSVMLLENNFAVVSSDASDHMLKRAGDVRWRRRHENYFKDWDIQNMDWLNLKERLVRPAGIEQFDALICMGNSFAHLENDKDQQREAMKNFYHMIKPGGILIVDHRNFDRIIEIGKAPMNNIYYNCEYNIDIKTIIVYYEAEPAMVLLDYNIDIPDKSIDGTFRLRYHPHKLRDFTKLLTDTFGENAPHDIFADFKPLNEL
CDW47513.1		lamin Dm0like [Musca domestica], partial [Lepeophtheirus salmonis]			74.3	0.0	2	0	3.2	0.0	N	MLELKRRQSQLRSSLPTRLNKSTPKMVVSWRPRSITVDRGTRGFGLSLIYRGLDKYEQKDTGIFVARVVKDGQAEKYGVRENDKIVSINAKTPRNVDDAVNVIKSAGPQRTSQSDFLRQQAEYQRQQQQQKQLEEEEEHRRKQMLYEEEELRRKQMHYEEEKRSNRMKEQVREMIDNNELRPKSPGRYIMETRKSTENITKIVESIPKSSNKYKSTQSLHELGLDNYPNPDMPESSRLTRKEEKMSLQNLNNRLASYIDRVRQLQNENNKLSHQIKTVEEYQSKELCNVKDLYDKQTEELKEALDTMNKQYNQLKVGAEGLLEENQDLKDKLRKKENDYKNSMNHVSSLEDQIRSLTNKLSEEVTERKKIADELQDVLPELDSLRDRLADAKRHLDEEQ…
CDW31663.1		putative protein, similar to XP_002425969.1 [Lepeophtheirus salmonis]			167.2	0.0	4	0	7.2	0.0	Y	MKLASCFLLLSVGLLANGKPQGYGAVIDLGPVVGEDPNLIDDVFGGSGGKGISDGGFIQNNSPVKTEPSYGDGGSHVNEIVDTSYEECAYYADQDYKCVPYYTCEDGEIVTDGGGLIDIRSSFAAVLDPASSKCPGYLEVCCRHPDFSTNAPQTTTPEPVTQPPKPRSYVPECGRRNVGGIGVRIQNNKYKGSTQFGEWPHMCALLEVLKGAYGEDINKYACGASLIAPGVILTGAHCVDKIPKENILIRCGEWDTQKEIEPSQHQDRFVEDVKIHPQFNPKNLKNDFALLFMEEDFKLAPHIDTICLPDNLGGIGSYDQNDCFATGWGKDKFGKLGEYQVIMKQVQMDMVNSNECENKLRRTRLGEDFKLDRSFVCAGGEKDRDTCKGDGGGPLVCPL…
SC-Sequence Coverage; Signal Peptide (Y-Yes or N-No)
